# Supplementary material for: Caffeine and MDMA (Ecstasy) Exacerbate ER Stress Triggered by Hyperthermia
Source: Int J Mol Sci. 2022 Feb 10;23(4):1974. doi: 10.3390/ijms23041974 (PMC8880705; doi:10.3390/ijms23041974)
Supplement: Supplementary file 1 [file ijms-23-01974-s001.zip]

Archive with 1 entries (1 files):
- ijms-1577627-supplementary.pdf
